# Supplementary material for: Effective smMIPs-Based Sequencing of Maculopathy-Associated Genes in Stargardt Disease Cases and Allied Maculopathies from the UK
Source: Genes (Basel). 2023 Jan 11;14(1):191. doi: 10.3390/genes14010191 (PMC9859292; doi:10.3390/genes14010191)
Supplement: Supplementary file 1 [file genes-14-00191-s001.zip]

Archive with 1 entries (1 files):
- genes-2120704-supplementary.pdf
